# Supplementary material for: Otoliths of Caspian gobies (Teleostei: Gobiidae): Morphological diversity and phylogenetic implications
Source: PLoS One. 2023 May 15;18(5):e0285857. doi: 10.1371/journal.pone.0285857 (PMC10184949; doi:10.1371/journal.pone.0285857)
Supplement: S1 Table — (XLSX) [file pone.0285857.s008.xlsx]

## Sheet: S1 Table
S1 Table. Calculated otolith variables for the three gobiid lineages.
lineage		α	δ	γ	β	OL/OH	OP/OL	OP/OH	SuA/OA	SuP/OP	SuP/SuTipV	SuP/SuEndV	SuL/OL	SuL/OH	SuL/SuH	SuL/SuTipV	SuL/SuEndV	SuL/OP	SuL/SuP	SuH/OL	SuH/OH	SuH/SuTipV	SuH/SuEndV	SuH/OP	SuH/SuP	SuTipV/OP	SuTipV/SuEndV	SuEndV/OP	OL2/CL	ROx	REx	ELx
Gobius-lineage (N= 69)	Mean	11.3878	24.895	102.95	77.6733	1.30009	3.2623	4.18211	0.109899	0.375802	4.25659	3.28575	0.495912	0.636372	2.32905	1.72868	1.33584	0.152329	0.406211	0.217456	0.274906	0.74803	0.575559	0.0663627	0.176683	0.0896891	0.780412	0.115598	1.72933	0.762838	0.749336	0.121358
	Median	13.69	25.615	104.797	78.69	1.32552	3.20656	4.2344	0.110404	0.384307	4.24471	3.21497	0.516547	0.641838	2.26601	1.71809	1.32266	0.15996	0.40578	0.226718	0.280097	0.749245	0.58209	0.0662806	0.180665	0.0866791	0.78888	0.11262	1.56526	0.728214	0.741832	0.139976
	Std. Deviation	6.6028	7.01752	8.6041	7.86451	0.234739	0.288091	0.470003	0.0341487	0.0660834	0.897016	0.602342	0.0857692	0.128912	0.307567	0.370381	0.25734	0.0256991	0.0145973	0.0506791	0.0509835	0.155882	0.0933257	0.0132791	0.0180377	0.0131278	0.0779772	0.0173389	0.419931	0.170445	0.039019	0.091032
	Range	22.479	30.546	40.972	29.798	0.977663	1.25539	1.8524	0.172736	0.279038	3.33312	2.31105	0.370166	0.555318	1.27207	1.408	1.01712	0.09894	0.0669136	0.210064	0.243595	0.655898	0.458018	0.0614475	0.0682317	0.0553026	0.414771	0.0766939	1.60334	0.727184	0.210478	0.378848
	Minimum	0	10.821	79.992	60.202	0.835	2.75015	3.27375	0.0314342	0.207108	2.62698	2.03583	0.261896	0.3512	1.79612	1.05485	0.814332	0.0860969	0.367063	0.0984641	0.13645	0.399333	0.350244	0.0335201	0.138968	0.0657657	0.539623	0.0792228	1.38347	0.514659	0.628165	-0.0899183
	Maximum	22.479	41.367	120.964	90	1.81266	4.00554	5.12615	0.20417	0.486146	5.96011	4.34688	0.632062	0.906518	3.06818	2.46286	1.83145	0.185037	0.433977	0.308528	0.380045	1.05523	0.808262	0.0949676	0.2072	0.121068	0.954394	0.155917	2.98681	1.24184	0.838643	0.28893
Pomatoschistus-lineage (N=27)	Mean	20.768	30.6729	95.6368	91.3038	0.990912	3.50951	3.47271	0.0721549	0.328015	3.38502	2.37344	0.460715	0.45708	2.14504	1.35863	0.95289	0.131595	0.401265	0.216573	0.214572	0.637062	0.446214	0.0617719	0.188445	0.098148	0.708064	0.138711	1.94471	1.03542	0.803867	-0.00499359
	Median	21.488	30.303	94.467	90	0.992922	3.45427	3.47519	0.0725514	0.333651	3.46128	2.36427	0.46706	0.462578	2.10667	1.34441	0.934211	0.132423	0.402522	0.219272	0.21875	0.665529	0.463183	0.0632841	0.188167	0.0971429	0.697051	0.138705	1.92411	1.01742	0.800249	-0.0035515
	Std. Deviation	3.43184	3.55303	5.85747	3.91304	0.0415812	0.137866	0.0662693	0.0133274	0.0338801	0.561011	0.295379	0.0409978	0.050314	0.219571	0.233853	0.127845	0.0140442	0.0129505	0.025907	0.0269587	0.110443	0.0564158	0.00758139	0.0144431	0.00866235	0.0571619	0.00698185	0.137077	0.058211	0.0238558	0.0213329
	Range	13.387	15.305	22.727	18.95	0.1587	0.568983	0.289658	0.0539969	0.138152	2.02447	1.11799	0.183645	0.179446	0.783184	0.85898	0.519138	0.0559515	0.0547147	0.102727	0.0979664	0.400196	0.192828	0.0292944	0.0539663	0.033632	0.253557	0.0272989	0.534748	0.260222	0.0850243	0.0810893
	Minimum	12.678	24.865	87.368	81.254	0.900675	3.34511	3.34263	0.0482759	0.263056	2.17202	1.71248	0.366239	0.358108	1.78605	0.850917	0.670886	0.103056	0.369497	0.158294	0.156955	0.389277	0.335341	0.0461836	0.163866	0.0874791	0.607889	0.126312	1.69963	0.938782	0.76366	-0.0522577
	Maximum	26.065	40.17	110.095	100.204	1.05937	3.9141	3.63229	0.102273	0.401208	4.19649	2.83047	0.549884	0.537554	2.56923	1.7099	1.19002	0.159007	0.424212	0.261021	0.254921	0.789474	0.528169	0.075478	0.217832	0.121111	0.861446	0.153611	2.23438	1.199	0.848685	0.0288316
Acanthogobius-lineage (N=7)	Mean	18.6134	36.9336	90	90	0.964531	3.54337	3.41266	0.0815257	0.340766	3.50181	2.32025	0.483816	0.465961	2.05745	1.40418	0.930084	0.136631	0.400777	0.235695	0.226676	0.681545	0.452473	0.0664894	0.19535	0.0986659	0.673215	0.146719	1.87143	1.0779	0.813683	-0.0187405
	Median	16.987	36.69	90	90	0.93634	3.58357	3.40909	0.0910308	0.369062	3.68389	2.36257	0.501845	0.503074	2.12022	1.4924	0.957115	0.147505	0.403386	0.242291	0.237354	0.741641	0.47486	0.0683646	0.192632	0.0975467	0.666667	0.144664	1.78497	1.0791	0.807398	-0.0328767
	Std. Deviation	4.51555	3.4361	0	0	0.0552106	0.118176	0.10429	0.0192417	0.0402573	0.674785	0.236102	0.0592949	0.0565395	0.130004	0.275452	0.0976391	0.0168923	0.00728679	0.0293821	0.0251496	0.118278	0.0425398	0.00778068	0.0104657	0.00919173	0.0668445	0.00585476	0.217905	0.0767186	0.0290169	0.0284694
	Range	11.139	9.848	0	0	0.134386	0.314746	0.315522	0.0445482	0.0846596	1.84485	0.524535	0.154482	0.133129	0.381016	0.72527	0.229039	0.0372987	0.0211662	0.0787327	0.0590186	0.321185	0.110317	0.019101	0.0317036	0.0294203	0.200619	0.0169012	0.552879	0.201028	0.0785362	0.0695249
	Minimum	12.908	32.618	90	90	0.90013	3.40221	3.2607	0.0571066	0.293224	2.66981	2.06193	0.404595	0.39899	1.79545	1.08255	0.804481	0.117037	0.387255	0.188811	0.190981	0.509434	0.393443	0.0551986	0.183983	0.0823056	0.571695	0.139311	1.62176	0.988705	0.778047	-0.0525597
	Maximum	24.047	42.466	90	90	1.03452	3.71696	3.57622	0.101655	0.377884	4.51466	2.58647	0.559078	0.532119	2.17647	1.80782	1.03352	0.154336	0.408421	0.267544	0.25	0.830619	0.503759	0.0742996	0.215686	0.111726	0.772313	0.156212	2.17464	1.18973	0.856583	0.0169651
