# Supplementary material for: Otoliths of Caspian gobies (Teleostei: Gobiidae): Morphological diversity and phylogenetic implications
Source: PLoS One. 2023 May 15;18(5):e0285857. doi: 10.1371/journal.pone.0285857 (PMC10184949; doi:10.1371/journal.pone.0285857)
Supplement: S2 Table — (XLSX) [file pone.0285857.s009.xlsx]

## Sheet: S2 Table
S2 Table. Calculated otolith variables for the three benthopheline tribes.
Tribe		α	δ	γ	β	OL/OH	OP/OL	OP/OH	SuA/OA	SuP/OP	SuP/SuTipV	SuP/SuEndV	SuL/OL	SuL/OH	SuL/SuH	SuL/SuTipV	SuL/SuEndV	SuL/OP	SuL/SuP	SuH/OL	SuH/OH	SuH/SuTipV	SuH/SuEndV	SuH/OP	SuH/SuP	SuTipV/OP	SuTipV/SuEndV	SuEndV/OP	OL2/CL	ROx	REx	ELx
Benthophilini (N= 15)	Mean	4.30587	17.2999	107.943	76.3741	1.47203	3.04516	4.47075	0.0709712	0.29268	3.39576	2.85696	0.372147	0.547981	2.48894	1.42029	1.19629	0.122441	0.418484	0.151316	0.221855	0.576898	0.483948	0.0496574	0.17054	0.0859558	0.84293	0.102436	2.40724	0.65559	0.748415	0.187666
	Median	0	17.03	109.385	78.69	1.4401	3.02207	4.41302	0.0588077	0.268399	3.12447	2.61781	0.349321	0.534504	2.39877	1.27795	1.10296	0.11559	0.418046	0.155053	0.225294	0.584043	0.473276	0.0468113	0.174425	0.0837558	0.857143	0.0982666	2.41214	0.63666	0.735334	0.180361
	Std. Deviation	5.87387	4.5952	8.39963	10.1782	0.160434	0.147936	0.422574	0.0302675	0.0654667	0.666986	0.57704	0.081072	0.134857	0.333362	0.276835	0.246616	0.0272487	0.00974213	0.0355825	0.0520723	0.114726	0.0923629	0.0112549	0.0194902	0.00678356	0.0630001	0.0105982	0.420516	0.0890467	0.0435104	0.0543705
	Range	14.036	13.446	30.964	29.539	0.603281	0.527783	1.47747	0.104867	0.19695	2.30282	2.11948	0.270406	0.470387	1.03156	0.960892	0.884182	0.0846348	0.0301857	0.135317	0.159755	0.340815	0.28776	0.0383506	0.0611648	0.0229436	0.225681	0.0371128	1.23776	0.359136	0.155098	0.208689
	Minimum	0	10.821	90	60.461	1.12171	2.78451	3.64868	0.0314342	0.207108	2.62698	2.12999	0.261896	0.3512	2.03529	1.09206	0.885457	0.0860969	0.403791	0.0984641	0.13645	0.399333	0.350244	0.0335201	0.141506	0.0750619	0.728713	0.088403	1.74905	0.530248	0.683546	0.0573625
	Maximum	14.036	24.267	120.964	90	1.72499	3.31229	5.12615	0.136301	0.404058	4.9298	4.24947	0.532301	0.821587	3.06685	2.05296	1.76964	0.170732	0.433977	0.233781	0.296205	0.740148	0.638004	0.0718707	0.20267	0.0980055	0.954394	0.125516	2.98681	0.889384	0.838643	0.266052
Neogobiini (N= 23)	Mean	15.1105	25.534	104.405	81.8578	1.1137	3.44141	3.82644	0.127366	0.4043	4.23226	3.20097	0.548747	0.609636	2.16403	1.67616	1.26767	0.160069	0.396176	0.254986	0.282971	0.778151	0.588247	0.074328	0.183704	0.0958423	0.760179	0.12623	1.52398	0.85711	0.744439	0.0526815
	Median	16.98	26.565	105.101	83.418	1.10696	3.42305	3.73072	0.12496	0.414155	4.21675	3.14241	0.567906	0.610903	2.14489	1.66139	1.2846	0.163949	0.395554	0.252674	0.278571	0.774578	0.582143	0.0750719	0.184878	0.0979547	0.775926	0.127596	1.50861	0.857327	0.737761	0.0507665
	Std. Deviation	5.7118	5.02366	4.59812	4.04147	0.0740894	0.180201	0.233218	0.0314003	0.0501966	0.4255	0.217607	0.0540057	0.0585369	0.151925	0.170333	0.0863458	0.019269	0.0123667	0.0331028	0.0336873	0.0959918	0.055861	0.0106879	0.0104274	0.010886	0.0549932	0.0127425	0.098735	0.0902011	0.0306927	0.0331514
	Range	20.371	19.949	15.018	16.723	0.27385	0.821661	0.855916	0.124704	0.175003	2.21643	0.906416	0.212581	0.247941	0.546337	0.944423	0.363524	0.064574	0.045392	0.106381	0.142911	0.427588	0.258679	0.0373513	0.0407159	0.0390485	0.236359	0.0502582	0.417504	0.337883	0.107134	0.122832
	Minimum	2.108	13.459	96.613	72.058	0.979128	3.18388	3.46668	0.0794661	0.311143	3.38943	2.76276	0.419482	0.465698	1.88347	1.30244	1.06163	0.119561	0.378018	0.202147	0.224419	0.627642	0.497985	0.0576162	0.165506	0.073858	0.58867	0.104427	1.38347	0.709711	0.698063	-0.0105462
	Maximum	22.479	33.408	111.631	88.781	1.25298	4.00554	4.3226	0.20417	0.486146	5.60586	3.66917	0.632062	0.713638	2.42981	2.24686	1.42515	0.184135	0.42341	0.308528	0.36733	1.05523	0.756664	0.0949676	0.206222	0.112907	0.825029	0.154685	1.80097	1.04759	0.805196	0.112286
Ponticolini (N= 31)	Mean	12.0525	28.0961	99.4533	75.1974	1.35518	3.23449	4.30634	0.115776	0.394878	4.69117	3.55613	0.516598	0.698978	2.37411	1.91688	1.45395	0.161049	0.407719	0.221615	0.294592	0.808489	0.610475	0.0685361	0.174447	0.0869303	0.765173	0.114079	1.55366	0.744788	0.753415	0.140226
	Median	13.392	27.041	102.724	75.069	1.43572	3.12126	4.47787	0.115536	0.401127	4.82293	3.66923	0.519813	0.720986	2.38058	1.98158	1.50568	0.166083	0.409136	0.226718	0.303155	0.822014	0.612262	0.0662806	0.179041	0.0840358	0.777778	0.108491	1.5431	0.657832	0.750209	0.178887
	Std. Deviation	4.75768	6.59677	9.62537	7.6986	0.253594	0.324237	0.472126	0.0215726	0.0399677	0.957781	0.677707	0.0350298	0.134772	0.331477	0.409438	0.297565	0.0175236	0.0131021	0.0337973	0.0440075	0.151864	0.0888431	0.00798458	0.0204608	0.0154401	0.0848779	0.0182835	0.12665	0.208043	0.0429029	0.102058
	Range	18.807	24.617	32.174	28.161	0.977663	1.20617	1.71135	0.0794253	0.127111	3.32298	2.31105	0.130631	0.462468	1.27207	1.408	1.01712	0.0580689	0.0610468	0.158456	0.170853	0.504185	0.386438	0.0362904	0.0682317	0.0553026	0.372514	0.0766939	0.453317	0.727184	0.200479	0.378848
	Minimum	0	16.75	79.992	60.202	0.835	2.75015	3.27375	0.0789744	0.31742	2.63713	2.03583	0.44212	0.44405	1.79612	1.05485	0.814332	0.126968	0.367063	0.149927	0.209192	0.545994	0.421824	0.0462717	0.138968	0.0657657	0.539623	0.0792228	1.39535	0.514659	0.628165	-0.0899183
	Maximum	18.807	41.367	112.166	88.363	1.81266	3.95633	4.9851	0.1584	0.444531	5.96011	4.34688	0.572751	0.906518	3.06818	2.46286	1.83145	0.185037	0.42811	0.308383	0.380045	1.05018	0.808262	0.0825621	0.2072	0.121068	0.912137	0.155917	1.84867	1.24184	0.828644	0.28893
