# Supplementary material for: Otoliths of Caspian gobies (Teleostei: Gobiidae): Morphological diversity and phylogenetic implications
Source: PLoS One. 2023 May 15;18(5):e0285857. doi: 10.1371/journal.pone.0285857 (PMC10184949; doi:10.1371/journal.pone.0285857)
Supplement: S3 Table — (XLSX) [file pone.0285857.s010.xlsx]

## Sheet: S3 Table
S3 Table. Calculated otolith variables for the seven gobiid genera.
Genus		α	δ	γ	β	OL/OH	OP/OL	OP/OH	SuA/OA	SuP/OP	SuP/SuTipV	SuP/SuEndV	SuL/OL	SuL/OH	SuL/SuH	SuL/SuTipV	SuL/SuEndV	SuL/OP	SuL/SuP	SuH/OL	SuH/OH	SuH/SuTipV	SuH/SuEndV	SuH/OP	SuH/SuP	SuTipV/OP	SuTipV/SuEndV	SuEndV/OP	OL2/CL	ROx	REx	ELx
Benthophilus (N= 12)	Mean	4.75533	15.9276	110.033	72.9677	1.49384	3.0254	4.51265	0.0687433	0.280925	3.36404	2.81798	0.353662	0.534278	2.45682	1.40628	1.17917	0.11747	0.418262	0.145115	0.219061	0.576371	0.482211	0.0480883	0.172154	0.0833576	0.837633	0.0999551	2.47059	0.62737	0.731307	0.196153
	Median	0	16.29	109.644	72.515	1.45372	3.02126	4.46048	0.0575468	0.259606	3.08669	2.6111	0.334383	0.483059	2.36541	1.27221	1.09586	0.110221	0.417242	0.148013	0.213677	0.574601	0.466539	0.0458515	0.176806	0.0828096	0.846311	0.0967693	2.51508	0.629888	0.729784	0.184886
	Std. Deviation	6.27528	4.03787	6.68424	8.2798	0.126377	0.151195	0.359385	0.0307712	0.0609832	0.678	0.607602	0.0671176	0.142125	0.297713	0.280085	0.25734	0.0252742	0.00934273	0.0279396	0.0565891	0.109263	0.0963569	0.00991821	0.0175559	0.00462085	0.0593495	0.00889823	0.402909	0.0531824	0.0255652	0.0403127
	Range	14.036	12.766	25.087	23.019	0.408717	0.527783	1.05545	0.104867	0.19695	2.30282	2.11948	0.21439	0.470387	1.03156	0.960892	0.884182	0.082168	0.0291423	0.0870578	0.159755	0.340815	0.28776	0.0331063	0.0611648	0.0174411	0.218718	0.0305812	1.20306	0.202039	0.0862205	0.129509
	Minimum	0	10.821	95.877	60.461	1.31627	2.78451	4.0707	0.0314342	0.207108	2.62698	2.12999	0.261896	0.3512	2.03529	1.09206	0.885457	0.0860969	0.404835	0.0984641	0.13645	0.399333	0.350244	0.0335201	0.141506	0.0750619	0.728713	0.088403	1.78375	0.530248	0.683546	0.136543
	Maximum	14.036	23.587	120.964	83.48	1.72499	3.31229	5.12615	0.136301	0.404058	4.9298	4.24947	0.476286	0.821587	3.06685	2.05296	1.76964	0.168265	0.433977	0.185522	0.296205	0.740148	0.638004	0.0666264	0.20267	0.092503	0.947431	0.118984	2.98681	0.732287	0.769766	0.266052
Neogobius (N= 23)	Mean	15.1105	25.534	104.405	81.8578	1.1137	3.44141	3.82644	0.127366	0.4043	4.23226	3.20097	0.548747	0.609636	2.16403	1.67616	1.26767	0.160069	0.396176	0.254986	0.282971	0.778151	0.588247	0.074328	0.183704	0.0958423	0.760179	0.12623	1.52398	0.85711	0.744439	0.0526815
	Median	16.98	26.565	105.101	83.418	1.10696	3.42305	3.73072	0.12496	0.414155	4.21675	3.14241	0.567906	0.610903	2.14489	1.66139	1.2846	0.163949	0.395554	0.252674	0.278571	0.774578	0.582143	0.0750719	0.184878	0.0979547	0.775926	0.127596	1.50861	0.857327	0.737761	0.0507665
	Std. Deviation	5.7118	5.02366	4.59812	4.04147	0.0740894	0.180201	0.233218	0.0314003	0.0501966	0.4255	0.217607	0.0540057	0.0585369	0.151925	0.170333	0.0863458	0.019269	0.0123667	0.0331028	0.0336873	0.0959918	0.055861	0.0106879	0.0104274	0.010886	0.0549932	0.0127425	0.098735	0.0902011	0.0306927	0.0331514
	Range	20.371	19.949	15.018	16.723	0.27385	0.821661	0.855916	0.124704	0.175003	2.21643	0.906416	0.212581	0.247941	0.546337	0.944423	0.363524	0.064574	0.045392	0.106381	0.142911	0.427588	0.258679	0.0373513	0.0407159	0.0390485	0.236359	0.0502582	0.417504	0.337883	0.107134	0.122832
	Minimum	2.108	13.459	96.613	72.058	0.979128	3.18388	3.46668	0.0794661	0.311143	3.38943	2.76276	0.419482	0.465698	1.88347	1.30244	1.06163	0.119561	0.378018	0.202147	0.224419	0.627642	0.497985	0.0576162	0.165506	0.073858	0.58867	0.104427	1.38347	0.709711	0.698063	-0.0105462
	Maximum	22.479	33.408	111.631	88.781	1.25298	4.00554	4.3226	0.20417	0.486146	5.60586	3.66917	0.632062	0.713638	2.42981	2.24686	1.42515	0.184135	0.42341	0.308528	0.36733	1.05523	0.756664	0.0949676	0.206222	0.112907	0.825029	0.154685	1.80097	1.04759	0.805196	0.112286
Ponticola (N= 24)	Mean	13.1796	24.9322	103.773	72.3895	1.47683	3.08299	4.53716	0.118839	0.407161	5.12858	3.86111	0.514579	0.759932	2.46813	2.10749	1.58817	0.167327	0.411162	0.21117	0.310552	0.863907	0.646878	0.0685605	0.168655	0.0799233	0.758932	0.106195	1.53373	0.640787	0.7377	0.190713
	Median	13.735	25.768	104.709	72.4015	1.4698	3.05781	4.55372	0.116814	0.408166	5.14799	3.92964	0.519207	0.752772	2.41152	2.11654	1.61036	0.169057	0.410981	0.213511	0.310255	0.846618	0.651355	0.0680874	0.16662	0.0798014	0.769442	0.105782	1.50441	0.636927	0.734941	0.190215
	Std. Deviation	3.5732	2.97172	5.50437	6.26657	0.120338	0.159643	0.198246	0.021145	0.0339818	0.537615	0.386306	0.0330901	0.0782417	0.297665	0.215323	0.169118	0.0135849	0.0100118	0.0265981	0.0358316	0.122524	0.0606124	0.00841073	0.0183478	0.00794568	0.0934094	0.0112558	0.126943	0.0658585	0.0345992	0.0388535
	Range	14.068	11.86	19.676	22.349	0.583582	0.714861	0.806095	0.0792196	0.111565	1.78004	1.30663	0.120024	0.302325	0.965618	0.80027	0.626421	0.0457371	0.0317511	0.0978494	0.170853	0.409847	0.252287	0.0362904	0.0565531	0.0303819	0.372514	0.0493764	0.453317	0.296181	0.158106	0.186161
	Minimum	4.739	16.75	92.49	60.202	1.22908	2.75015	4.17901	0.0791801	0.332966	4.18007	3.04025	0.44212	0.604193	2.10256	1.66259	1.20503	0.1393	0.396359	0.149927	0.209192	0.640333	0.555975	0.0462717	0.138968	0.0657657	0.539623	0.0792228	1.39535	0.514659	0.628165	0.102769
	Maximum	18.807	28.61	112.166	82.551	1.81266	3.46501	4.9851	0.1584	0.444531	5.96011	4.34688	0.562144	0.906518	3.06818	2.46286	1.83145	0.185037	0.42811	0.247776	0.380045	1.05018	0.808262	0.0825621	0.195521	0.0961476	0.912137	0.128599	1.84867	0.81084	0.786271	0.28893
Proterorhinus (N= 7)	Mean	8.188	38.9436	84.644	84.8241	0.938096	3.75393	3.51494	0.105271	0.352765	3.19149	2.5105	0.52352	0.489993	2.05175	1.26334	0.993757	0.139521	0.395914	0.257424	0.23987	0.618484	0.485663	0.0684525	0.194302	0.110954	0.786569	0.141108	1.62199	1.10136	0.807298	-0.0328714
	Median	9.554	38.904	84.806	84.644	0.94405	3.70461	3.5426	0.1	0.345033	3.33775	2.57315	0.536394	0.491061	1.95146	1.22517	0.985646	0.136108	0.39881	0.24365	0.235355	0.627397	0.488889	0.0657694	0.20405	0.111331	0.802198	0.138996	1.60194	1.09918	0.813997	-0.0287803
	Std. Deviation	6.45987	2.53288	4.07416	2.48021	0.0623641	0.146111	0.141594	0.0211348	0.0297978	0.299279	0.277063	0.043196	0.0391708	0.230518	0.129746	0.118131	0.0113828	0.0162508	0.0326643	0.0157839	0.0579956	0.0436704	0.00689822	0.0144445	0.00895714	0.0434096	0.00920998	0.106736	0.0904474	0.0154671	0.033762
	Range	14.826	7.151	10.008	7.336	0.172075	0.38093	0.391344	0.054359	0.0674597	0.893481	0.847503	0.102384	0.123447	0.664111	0.417937	0.388446	0.0332244	0.0500849	0.0856229	0.0440079	0.140673	0.121712	0.0178697	0.0376432	0.0245432	0.123191	0.027131	0.281462	0.227019	0.0436675	0.0934435
	Minimum	0	34.216	79.992	81.027	0.835	3.5754	3.27375	0.0789744	0.31742	2.63713	2.03583	0.470367	0.44405	1.79612	1.05485	0.814332	0.126968	0.367063	0.22276	0.219309	0.545994	0.421824	0.0607863	0.169557	0.0965251	0.694444	0.128786	1.49203	1.01482	0.784977	-0.0899183
	Maximum	14.826	41.367	90	88.363	1.00708	3.95633	3.66509	0.133333	0.38488	3.53061	2.88333	0.572751	0.567497	2.46023	1.47279	1.20278	0.160192	0.417148	0.308383	0.263317	0.686667	0.543536	0.078656	0.2072	0.121068	0.817635	0.155917	1.77349	1.24184	0.828644	0.00352526
Hyrcanogobius (N= 9)	Mean	22.9774	32.5911	93.8428	93.6749	0.989432	3.56277	3.51912	0.0716955	0.327196	3.37651	2.37348	0.453685	0.448866	1.98536	1.31676	0.925755	0.127524	0.38999	0.229801	0.227263	0.666404	0.467636	0.0646046	0.197276	0.0971924	0.705264	0.137992	1.95973	1.06371	0.824142	-0.00580839
	Median	23.279	32.949	94.289	94.431	0.992922	3.55716	3.52781	0.0721966	0.323389	3.46128	2.31532	0.455947	0.449891	1.95872	1.32394	0.895238	0.13107	0.389058	0.228249	0.232292	0.69697	0.471491	0.0641066	0.200922	0.0982622	0.69526	0.138699	1.94673	1.07578	0.831601	-0.0035515
	Std. Deviation	1.9901	2.1398	2.3272	4.71624	0.0466874	0.155174	0.0567978	0.0113886	0.0229181	0.324521	0.171083	0.0252191	0.0329592	0.164818	0.134155	0.0759113	0.0085944	0.0123247	0.0211287	0.0222545	0.0759061	0.0354467	0.00653631	0.0122406	0.00465943	0.0402144	0.00642399	0.105363	0.0675186	0.0203592	0.0238002
	Range	5.218	5.714	7.352	13.384	0.157687	0.526009	0.19983	0.0381365	0.0697321	1.01719	0.576018	0.0677378	0.10242	0.466701	0.473176	0.260803	0.0248938	0.0358025	0.0695027	0.070897	0.198965	0.11098	0.0212696	0.0385215	0.0157583	0.123454	0.0206613	0.307351	0.215096	0.0573121	0.0805287
	Minimum	19.983	29.914	90	86.82	0.901688	3.38809	3.43246	0.0490798	0.290914	2.90909	2.16447	0.417021	0.411122	1.78605	1.10695	0.842105	0.116488	0.369497	0.185336	0.184024	0.530612	0.396514	0.0521639	0.17931	0.0894752	0.668919	0.12819	1.84956	0.983908	0.791373	-0.0516971
	Maximum	25.201	35.628	97.352	100.204	1.05937	3.9141	3.63229	0.0872162	0.360646	3.92628	2.74049	0.484759	0.513542	2.25275	1.58013	1.10291	0.141382	0.405299	0.254839	0.254921	0.729577	0.507495	0.0734335	0.217832	0.105234	0.792373	0.148852	2.15691	1.199	0.848685	0.0288316
Knipowitschia (N= 18)	Mean	19.6632	29.7138	96.5338	90.1182	0.991652	3.48287	3.44951	0.0723846	0.328425	3.38927	2.37342	0.46423	0.461187	2.22488	1.37957	0.966457	0.133631	0.406902	0.209959	0.208226	0.622391	0.435503	0.0603556	0.18403	0.0986258	0.709465	0.139071	1.9372	1.02127	0.79373	-0.00458619
	Median	20.15	28.699	94.986	90	0.995771	3.44444	3.44666	0.0739976	0.336942	3.56975	2.38069	0.472581	0.469365	2.15081	1.4373	0.971282	0.137099	0.406708	0.207941	0.211965	0.645205	0.445356	0.0606959	0.186378	0.0950371	0.698119	0.139346	1.91285	1.0159	0.792768	-0.00212364
	Std. Deviation	3.50317	3.77235	6.88255	2.91313	0.0402101	0.124438	0.0590616	0.0145069	0.0388311	0.65707	0.345927	0.0472454	0.0575059	0.201753	0.27162	0.147311	0.0159292	0.00916938	0.0260283	0.0273965	0.123533	0.0625463	0.0078377	0.0136605	0.0101892	0.065039	0.00739747	0.152757	0.0490038	0.0186791	0.0207107
	Range	13.387	15.305	22.727	16.293	0.150691	0.472873	0.211014	0.0539969	0.138152	2.02447	1.11799	0.183645	0.179446	0.598643	0.85898	0.519138	0.0559515	0.0324481	0.102727	0.0979471	0.400196	0.192828	0.0292944	0.0393217	0.033632	0.253557	0.0272989	0.534748	0.194397	0.0610309	0.0772977
	Minimum	12.678	24.865	87.368	81.254	0.900675	3.34511	3.34263	0.0482759	0.263056	2.17202	1.71248	0.366239	0.358108	1.97059	0.850917	0.670886	0.103056	0.391763	0.158294	0.156955	0.389277	0.335341	0.0461836	0.163866	0.0874791	0.607889	0.126312	1.69963	0.938782	0.76366	-0.0522577
	Maximum	26.065	40.17	110.095	97.547	1.05137	3.81799	3.55365	0.102273	0.401208	4.19649	2.83047	0.549884	0.537554	2.56923	1.7099	1.19002	0.159007	0.424212	0.261021	0.254902	0.789474	0.528169	0.075478	0.203187	0.121111	0.861446	0.153611	2.23438	1.13318	0.824691	0.02504
Rhinogobius (N= 7)	Mean	18.6134	36.9336	90	90	0.964531	3.54337	3.41266	0.0815257	0.340766	3.50181	2.32025	0.483816	0.465961	2.05745	1.40418	0.930084	0.136631	0.400777	0.235695	0.226676	0.681545	0.452473	0.0664894	0.19535	0.0986659	0.673215	0.146719	1.87143	1.0779	0.813683	-0.0187405
	Median	16.987	36.69	90	90	0.93634	3.58357	3.40909	0.0910308	0.369062	3.68389	2.36257	0.501845	0.503074	2.12022	1.4924	0.957115	0.147505	0.403386	0.242291	0.237354	0.741641	0.47486	0.0683646	0.192632	0.0975467	0.666667	0.144664	1.78497	1.0791	0.807398	-0.0328767
	Std. Deviation	4.51555	3.4361	0	0	0.0552106	0.118176	0.10429	0.0192417	0.0402573	0.674785	0.236102	0.0592949	0.0565395	0.130004	0.275452	0.0976391	0.0168923	0.00728679	0.0293821	0.0251496	0.118278	0.0425398	0.00778068	0.0104657	0.00919173	0.0668445	0.00585476	0.217905	0.0767186	0.0290169	0.0284694
	Range	11.139	9.848	0	0	0.134386	0.314746	0.315522	0.0445482	0.0846596	1.84485	0.524535	0.154482	0.133129	0.381016	0.72527	0.229039	0.0372987	0.0211662	0.0787327	0.0590186	0.321185	0.110317	0.019101	0.0317036	0.0294203	0.200619	0.0169012	0.552879	0.201028	0.0785362	0.0695249
	Minimum	12.908	32.618	90	90	0.90013	3.40221	3.2607	0.0571066	0.293224	2.66981	2.06193	0.404595	0.39899	1.79545	1.08255	0.804481	0.117037	0.387255	0.188811	0.190981	0.509434	0.393443	0.0551986	0.183983	0.0823056	0.571695	0.139311	1.62176	0.988705	0.778047	-0.0525597
	Maximum	24.047	42.466	90	90	1.03452	3.71696	3.57622	0.101655	0.377884	4.51466	2.58647	0.559078	0.532119	2.17647	1.80782	1.03352	0.154336	0.408421	0.267544	0.25	0.830619	0.503759	0.0742996	0.215686	0.111726	0.772313	0.156212	2.17464	1.18973	0.856583	0.0169651
