# Supplementary material for: Otoliths of Caspian gobies (Teleostei: Gobiidae): Morphological diversity and phylogenetic implications
Source: PLoS One. 2023 May 15;18(5):e0285857. doi: 10.1371/journal.pone.0285857 (PMC10184949; doi:10.1371/journal.pone.0285857)
Supplement: S4 Table — (XLSX) [file pone.0285857.s011.xlsx]

## Sheet: S4 Table
S4 Table. Calculated otolith variables for the studied gobiid species.
Species		α	δ	γ	β	OL/OH	OP/OL	OP/OH	SuA/OA	SuP/OP	SuP/SuTipV	SuP/SuEndV	SuL/OL	SuL/OH	SuL/SuH	SuL/SuTipV	SuL/SuEndV	SuL/OP	SuL/SuP	SuH/OL	SuH/OH	SuH/SuTipV	SuH/SuEndV	SuH/OP	SuH/SuP	SuTipV/OP	SuTipV/SuEndV	SuEndV/OP	OL2/CL	ROx	REx	ELx
Benthophilus leobergius (N= 4)	Mean	0	11.7447	114.023	72.834	1.63388	2.95532	4.82618	0.104928	0.351938	4.14676	3.53507	0.432684	0.708259	2.46671	1.73438	1.48035	0.147119	0.418758	0.175705	0.286897	0.701618	0.598486	0.0596778	0.170762	0.0850179	0.854953	0.100185	1.99556	0.576502	0.738354	0.240352
	Median	0	11.4805	115.352	71.964	1.61284	2.92551	4.88277	0.103384	0.354034	4.0638	3.38291	0.423995	0.678708	2.4059	1.68061	1.43716	0.146311	0.417335	0.173004	0.287239	0.706554	0.59799	0.058687	0.173923	0.082859	0.84747	0.0966754	2.04364	0.588533	0.737821	0.234549
	Std. Deviation	0	1.03971	3.11195	5.07671	0.0622312	0.184455	0.298378	0.0244547	0.0466521	0.58071	0.49256	0.0302267	0.0767171	0.221305	0.227027	0.207095	0.017268	0.0094813	0.0066779	0.00963936	0.0376468	0.0361434	0.00525157	0.0153339	0.00506587	0.0709334	0.01319	0.147245	0.0312647	0.0184233	0.0175959
	Range	0	2.376	6.618	11.814	0.140142	0.401222	0.71313	0.0596598	0.10843	1.40017	1.12447	0.0698254	0.167553	0.492404	0.529627	0.4922	0.0406772	0.0228022	0.014232	0.0192992	0.0869321	0.0780449	0.0119158	0.0349287	0.0106525	0.169992	0.0305812	0.327453	0.0684465	0.0417412	0.0397924
	Minimum	0	10.821	109.385	67.797	1.58485	2.78451	4.41302	0.0766414	0.295627	3.52963	3.125	0.40646	0.654034	2.28131	1.52333	1.27744	0.127588	0.40878	0.17129	0.276906	0.653216	0.559959	0.0547106	0.150137	0.0818505	0.777439	0.088403	1.78375	0.530248	0.718017	0.226259
	Maximum	0	13.197	116.003	79.611	1.72499	3.18573	5.12615	0.136301	0.404058	4.9298	4.24947	0.476286	0.821587	2.77371	2.05296	1.76964	0.168265	0.431583	0.185522	0.296205	0.740148	0.638004	0.0666264	0.185066	0.092503	0.947431	0.118984	2.1112	0.598695	0.759758	0.266052
Benthophilus pinchuki (N= 2)	Mean	0	16.9505	106.305	66.013	1.40454	2.95626	4.15255	0.046126	0.243848	2.92576	2.53976	0.306957	0.431228	2.8292	1.24558	1.08145	0.103826	0.426012	0.109416	0.153885	0.444012	0.385181	0.0369896	0.151408	0.0833654	0.868376	0.0960045	2.76839	0.643245	0.70944	0.168191
	Median	0	16.9505	106.305	66.013	1.40454	2.95626	4.15255	0.046126	0.243848	2.92576	2.53976	0.306957	0.431228	2.8292	1.24558	1.08145	0.103826	0.426012	0.109416	0.153885	0.444012	0.385181	0.0369896	0.151408	0.0833654	0.868376	0.0960045	2.76839	0.643245	0.70944	0.168191
	Std. Deviation	0	0.11243	2.66438	7.85171	0.0265288	0.0265793	0.115758	0.00268487	0.00985187	0.146706	0.0914103	0.00704644	0.0180403	0.33609	0.02954	0.0103316	0.00145008	0.011265	0.0154885	0.024657	0.0631868	0.0494087	0.00490666	0.0140046	0.000812905	0.0122997	0.000423689	0.136282	0.0210637	0.0366198	0.00917718
	Range	0	0.159	3.768	11.104	0.0375174	0.0375888	0.163706	0.00379698	0.0139326	0.207474	0.129274	0.00996517	0.0255128	0.475303	0.0417759	0.0146111	0.00205072	0.015931	0.0219041	0.0348702	0.0893596	0.0698744	0.00693906	0.0198055	0.00114962	0.0173944	0.000599187	0.192732	0.0297886	0.0517882	0.0129785
	Minimum	0	16.871	104.421	60.461	1.38578	2.93747	4.0707	0.0442275	0.236881	2.82202	2.47512	0.301975	0.418472	2.59155	1.22469	1.07415	0.102801	0.418046	0.0984641	0.13645	0.399333	0.350244	0.0335201	0.141506	0.0827906	0.859679	0.0957049	2.67203	0.628351	0.683546	0.161701
	Maximum	0	17.03	108.189	71.565	1.4233	2.97505	4.2344	0.0480245	0.250814	3.0295	2.6044	0.31194	0.443985	3.06685	1.26647	1.08876	0.104852	0.433977	0.120368	0.17132	0.488692	0.420118	0.0404591	0.161311	0.0839402	0.877073	0.0963041	2.86476	0.658139	0.735334	0.17468
Neogobius bathybius (N= 5)	Mean	5.3332	17.6296	101.253	77.4384	1.16716	3.28464	3.83094	0.175901	0.460416	4.19806	3.32891	0.585597	0.683556	2.10951	1.62817	1.29138	0.178453	0.388053	0.278804	0.325285	0.774551	0.614002	0.0849387	0.184585	0.10959	0.793001	0.138501	1.52024	0.782727	0.716204	0.0768681
	Median	4.34	17.65	102.095	78.69	1.14479	3.28144	3.8599	0.165969	0.47349	4.27215	3.31749	0.586265	0.686148	2.0728	1.63053	1.32434	0.183772	0.388889	0.27398	0.309949	0.772452	0.595585	0.0809882	0.185936	0.110832	0.79855	0.135091	1.49223	0.803201	0.716391	0.067509
	Std. Deviation	3.48549	3.10528	3.50978	3.16122	0.0411863	0.0941573	0.060808	0.0236033	0.0303294	0.15501	0.201193	0.0131001	0.0304093	0.153989	0.0406264	0.0753104	0.00801311	0.00963278	0.0217188	0.026549	0.0504005	0.0476686	0.00718888	0.0113935	0.00365236	0.0380548	0.0092545	0.0491469	0.0368908	0.00954952	0.0174278
	Range	8.444	8.635	9.291	7.861	0.0859812	0.228085	0.14725	0.050453	0.0653564	0.36817	0.437641	0.0359919	0.0711769	0.413892	0.100854	0.173314	0.0176899	0.0211806	0.0549384	0.0635239	0.135327	0.114906	0.0165786	0.0297923	0.00806103	0.0951187	0.0233905	0.107731	0.0823805	0.0233254	0.0363894
	Minimum	2.108	13.459	96.654	72.058	1.13128	3.18388	3.72837	0.153717	0.42079	3.94519	3.12101	0.567906	0.642462	1.9351	1.56054	1.18973	0.166445	0.378018	0.249581	0.303806	0.707278	0.580268	0.078389	0.165556	0.104846	0.729911	0.131295	1.47744	0.73832	0.705503	0.0615977
	Maximum	10.552	22.094	105.945	79.919	1.21726	3.41197	3.87562	0.20417	0.486146	4.31336	3.55865	0.603898	0.713638	2.34899	1.66139	1.36305	0.184135	0.399198	0.30452	0.36733	0.842606	0.695175	0.0949676	0.195348	0.112907	0.825029	0.154685	1.58517	0.8207	0.728828	0.0979871
Neogobius caspius (N= 6)	Mean	16.466	29.8093	107.785	82.0118	1.15631	3.58529	4.13226	0.102238	0.346664	4.17025	3.12884	0.480555	0.556456	2.12309	1.62187	1.21657	0.134717	0.388874	0.226503	0.261887	0.762919	0.572973	0.063417	0.183403	0.0833608	0.753351	0.110615	1.58409	0.809121	0.731115	0.0716532
	Median	16.657	29.7515	108.022	83.228	1.15427	3.5578	4.11045	0.10115	0.333839	4.1887	3.12362	0.490474	0.550026	2.14335	1.64087	1.21634	0.129947	0.387529	0.229793	0.264405	0.792221	0.585533	0.0628113	0.183818	0.0840448	0.747873	0.109545	1.56153	0.809455	0.732475	0.0712209
	Std. Deviation	1.05274	2.8474	3.53256	3.54679	0.0709344	0.266995	0.156347	0.0160752	0.0418648	0.500744	0.273763	0.0354508	0.0630034	0.0888203	0.196634	0.10595	0.0153422	0.00763194	0.0167292	0.0247098	0.0755305	0.0428618	0.00612402	0.00759199	0.00612717	0.038678	0.00505167	0.139963	0.0726756	0.0228743	0.0304567
	Range	3.147	6.843	9.269	8.679	0.183666	0.755832	0.427542	0.0438216	0.112415	1.49707	0.785127	0.103848	0.190022	0.254071	0.555434	0.287293	0.0414776	0.0189139	0.0471897	0.0700599	0.206714	0.0998679	0.014705	0.0233533	0.0179398	0.107842	0.0149559	0.417504	0.200004	0.065561	0.0787908
	Minimum	14.749	26.565	102.362	77.005	1.06931	3.24971	3.89506	0.0794661	0.311143	3.38943	2.76276	0.419482	0.465698	1.97264	1.30244	1.06163	0.119561	0.380205	0.202147	0.224419	0.627642	0.511597	0.0576162	0.170747	0.073858	0.707268	0.104427	1.38347	0.709711	0.698063	0.0334949
	Maximum	17.896	33.408	111.631	85.684	1.25298	4.00554	4.3226	0.123288	0.423558	4.8865	3.54788	0.523329	0.65572	2.22672	1.85787	1.34892	0.161039	0.399119	0.249337	0.294479	0.834356	0.611465	0.0723212	0.1941	0.0917979	0.815109	0.119383	1.80097	0.909715	0.763624	0.112286
Neogobius melanostomus (N= 6)	Mean	18.0647	26.4612	106.559	81.342	1.11154	3.3865	3.76166	0.110983	0.392069	4.00234	3.15307	0.545314	0.604772	2.35032	1.6432	1.29452	0.16093	0.410457	0.23212	0.257429	0.699434	0.551022	0.0684982	0.174649	0.0980493	0.788538	0.124382	1.5214	0.853032	0.742575	0.0523515
	Median	17.85	26.789	107.233	81.879	1.09145	3.3825	3.72027	0.108043	0.384113	3.98781	3.15355	0.54989	0.602756	2.34108	1.66785	1.30964	0.159623	0.413948	0.23073	0.257168	0.699784	0.557659	0.06696	0.176566	0.0992239	0.790536	0.123992	1.50983	0.871791	0.738786	0.043724
	Std. Deviation	1.03689	0.941307	2.92231	2.9987	0.0521091	0.0812676	0.126169	0.0134273	0.0221487	0.218459	0.123994	0.042176	0.0318835	0.0423494	0.108721	0.0698415	0.0103125	0.0121423	0.0191445	0.0153168	0.0500315	0.0334139	0.00472919	0.00463852	0.00465079	0.0221077	0.00594291	0.0943794	0.0526585	0.0157611	0.0228763
	Range	2.782	2.536	7.12	7.344	0.137836	0.221578	0.34851	0.0355438	0.0572651	0.48184	0.331606	0.107093	0.0914598	0.128039	0.28178	0.201343	0.0275517	0.0358898	0.0463084	0.0381956	0.118611	0.0960531	0.0115309	0.0123247	0.0130273	0.067953	0.0181094	0.26312	0.139824	0.0409877	0.0605509
	Minimum	16.98	24.656	102.265	77.3	1.06591	3.26924	3.66648	0.0926709	0.368041	3.76287	3.00886	0.486387	0.555044	2.30177	1.47804	1.166	0.148776	0.38752	0.207731	0.237054	0.631256	0.497985	0.063541	0.165506	0.0891039	0.755708	0.114477	1.4147	0.765428	0.723285	0.0319043
	Maximum	19.762	27.192	109.385	84.644	1.20375	3.49082	4.01499	0.128215	0.425306	4.24471	3.34047	0.593479	0.646504	2.42981	1.75982	1.36734	0.176328	0.42341	0.254039	0.27525	0.749868	0.594039	0.0750719	0.177831	0.102131	0.823661	0.132587	1.67782	0.905252	0.764273	0.0924552
Neogobius pallasi (N= 6)	Mean	18.9487	26.9183	101.499	85.9025	1.02871	3.48308	3.58164	0.128432	0.427403	4.55268	3.21439	0.589662	0.60608	2.06412	1.8034	1.27218	0.169242	0.395965	0.286486	0.294337	0.8751	0.619282	0.0822267	0.192327	0.0946606	0.711297	0.133467	1.46958	0.971162	0.783156	0.0138841
	Median	18.6605	26.107	101.649	85.711	1.03018	3.4741	3.59741	0.129373	0.428959	4.39919	3.13027	0.581568	0.605073	2.08214	1.74288	1.24039	0.16867	0.396261	0.289033	0.290589	0.849605	0.604539	0.0821118	0.191702	0.0963759	0.711637	0.133662	1.46469	0.957813	0.790925	0.0147212
	Std. Deviation	2.38653	2.56721	4.77639	1.67044	0.0365904	0.052655	0.0824622	0.00413569	0.0123392	0.535267	0.24509	0.0264433	0.0212033	0.119564	0.221994	0.0870603	0.00543173	0.00427188	0.0209482	0.0179543	0.106289	0.0720874	0.00550515	0.01034	0.00825339	0.0720961	0.00865706	0.0674982	0.0522521	0.0220726	0.0178445
	Range	6.534	6.704	10.603	4.853	0.0857285	0.125207	0.215115	0.0105827	0.0316404	1.43285	0.673456	0.0715783	0.0604663	0.329266	0.590457	0.230293	0.014395	0.0123933	0.0464317	0.0468254	0.280652	0.209987	0.0136539	0.0276229	0.0242313	0.217892	0.0256051	0.186644	0.148452	0.0535927	0.0419557
	Minimum	15.945	24.26	96.613	83.928	0.979128	3.42305	3.46668	0.122016	0.412797	4.17301	2.99572	0.560484	0.575187	1.88347	1.65641	1.19486	0.163738	0.388413	0.262097	0.278571	0.774578	0.546677	0.0760762	0.178599	0.0792808	0.58867	0.118586	1.38716	0.899142	0.751604	-0.0105462
	Maximum	22.479	30.964	107.216	88.781	1.06486	3.54826	3.6818	0.132599	0.444437	5.60586	3.66917	0.632062	0.635653	2.21274	2.24686	1.42515	0.178133	0.400806	0.308528	0.325397	1.05523	0.756664	0.0897301	0.206222	0.103512	0.806562	0.144191	1.5738	1.04759	0.805196	0.0314095
Ponticola gorlap (N= 5)	Mean	14.7672	24.1508	98.4726	70.9748	1.45431	3.18471	4.61667	0.11115	0.41904	5.59202	4.10548	0.544315	0.792406	2.65417	2.2858	1.6798	0.171441	0.408865	0.206842	0.29906	0.869142	0.635571	0.0648345	0.155425	0.0750853	0.736633	0.102131	1.43439	0.671996	0.762064	0.183385
	Median	14.982	22.41	98.531	68.039	1.51685	3.12126	4.66547	0.105146	0.43092	5.62596	4.23695	0.543928	0.832293	2.69179	2.30466	1.72117	0.175793	0.410261	0.203841	0.296769	0.828508	0.639415	0.0652659	0.15001	0.0779655	0.753107	0.103525	1.40356	0.628184	0.757729	0.205357
	Std. Deviation	4.08359	2.65293	4.48757	6.07576	0.12515	0.171374	0.219497	0.0115558	0.0240591	0.274276	0.246655	0.0133071	0.0806431	0.291055	0.108318	0.126803	0.0124339	0.00870028	0.0202634	0.0138074	0.101462	0.0391443	0.00291541	0.0158837	0.0056344	0.071672	0.00340784	0.0511735	0.0678725	0.0214401	0.0422105
	Range	9.44	5.117	12.131	15.129	0.269362	0.41691	0.578171	0.0268548	0.0573158	0.687476	0.583176	0.0369077	0.169936	0.714798	0.271201	0.318804	0.0328394	0.0229285	0.0519556	0.0355884	0.237198	0.0954466	0.00791676	0.0392216	0.0136319	0.189753	0.00871988	0.119009	0.144632	0.0512504	0.0900748
	Minimum	9.367	21.991	92.49	66.125	1.3146	3.0481	4.27504	0.104552	0.381315	5.15105	3.6793	0.525184	0.690408	2.19454	2.12412	1.46247	0.151568	0.397486	0.187358	0.279014	0.812981	0.58216	0.061149	0.141903	0.0657657	0.634572	0.0963183	1.39535	0.617286	0.735021	0.135921
	Maximum	18.807	27.108	104.621	81.254	1.58396	3.46501	4.85321	0.131407	0.438631	5.83853	4.26248	0.562092	0.860344	2.90934	2.39532	1.78128	0.184407	0.420415	0.239314	0.314603	1.05018	0.677606	0.0690658	0.181125	0.0793975	0.824324	0.105038	1.51436	0.761918	0.786271	0.225996
Ponticola iljini (N= 3)	Mean	14.7867	22.7807	102.805	65.4753	1.6129	2.97021	4.76731	0.104119	0.389268	5.36817	3.84438	0.489788	0.79027	2.5735	2.28263	1.63374	0.165456	0.425237	0.191061	0.30664	0.891143	0.634	0.064338	0.165876	0.072686	0.719789	0.101471	1.59612	0.588215	0.738232	0.232216
	Median	15.289	23.791	100.539	62.861	1.56058	3.03731	4.73997	0.100405	0.379906	5.58164	3.66923	0.500103	0.744387	2.56662	2.35169	1.5641	0.162642	0.426275	0.181015	0.311313	0.851208	0.629694	0.0658199	0.166084	0.074695	0.769231	0.0992903	1.57473	0.594644	0.732329	0.218928
	Std. Deviation	0.950855	5.59435	8.45837	5.71601	0.179418	0.195346	0.205492	0.0175187	0.0385167	0.525053	0.44178	0.0249768	0.101415	0.185919	0.222935	0.173695	0.0151797	0.00350928	0.0185208	0.024157	0.123817	0.02701	0.00460441	0.0132713	0.00590589	0.0940286	0.00577518	0.0558137	0.0705617	0.0137011	0.0513748
	Range	1.691	11.051	16.455	10.497	0.347205	0.373004	0.408246	0.0344417	0.0753074	0.982857	0.829847	0.0466494	0.186612	0.371646	0.429524	0.325775	0.0299655	0.00678431	0.0327009	0.0476314	0.237778	0.0535027	0.00884383	0.0265402	0.0112876	0.167427	0.0109154	0.105295	0.140683	0.0254232	0.100138
	Minimum	13.69	16.75	95.711	61.534	1.46546	2.75015	4.57686	0.0887558	0.356295	4.77	3.51703	0.461306	0.719906	2.39112	2.03333	1.50568	0.15188	0.421326	0.179733	0.280488	0.792222	0.609402	0.059175	0.152501	0.0660377	0.611354	0.0971035	1.55418	0.514659	0.728473	0.188792
	Maximum	15.381	27.801	112.166	72.031	1.81266	3.12316	4.9851	0.123197	0.431603	5.75286	4.34688	0.507955	0.906518	2.76277	2.46286	1.83145	0.181845	0.42811	0.212434	0.328119	1.03	0.662904	0.0680189	0.179041	0.0773254	0.778781	0.108019	1.65947	0.655342	0.753896	0.28893
Ponticola iranicus (N= 6)	Mean	13.9912	25.412	107.556	73.5483	1.47459	3.02387	4.4548	0.133866	0.422472	5.07019	3.82466	0.518579	0.764959	2.40844	2.05929	1.55394	0.171723	0.406409	0.217923	0.319936	0.87169	0.652292	0.0720357	0.171187	0.0837134	0.75691	0.111536	1.49423	0.606286	0.7001	0.190922
	Median	14.155	26.5635	107.755	73.3805	1.45944	3.00851	4.45951	0.131084	0.43515	5.09942	3.92557	0.519207	0.772006	2.30143	2.04527	1.59064	0.175606	0.404979	0.226884	0.320017	0.910795	0.638864	0.0730029	0.178017	0.0828165	0.759926	0.111938	1.4487	0.608457	0.713178	0.186758
	Std. Deviation	2.1492	3.20401	3.31413	4.78352	0.0888624	0.0869743	0.20828	0.0151843	0.0260408	0.3691	0.39853	0.0240423	0.0618582	0.33199	0.131986	0.159301	0.011307	0.00603048	0.0239736	0.0242354	0.150193	0.0916962	0.0074394	0.0214971	0.00824182	0.0905823	0.0136103	0.0982051	0.0440737	0.0382853	0.0288494
	Range	5.38	7.712	7.254	12.768	0.236692	0.219242	0.565875	0.0428635	0.0674311	0.923042	1.09068	0.0716983	0.142282	0.802027	0.32802	0.406141	0.0297958	0.0154868	0.0595063	0.0743246	0.37994	0.242448	0.0201629	0.0472073	0.0244474	0.239685	0.0395379	0.254919	0.116706	0.100856	0.0770345
	Minimum	11.017	20.898	103.671	66.103	1.36341	2.94691	4.17901	0.115536	0.3771	4.52483	3.1603	0.478765	0.68947	2.10897	1.88262	1.29846	0.151213	0.400577	0.183243	0.28465	0.646727	0.565814	0.0621812	0.142928	0.0717002	0.655265	0.0887091	1.41862	0.541126	0.628165	0.153764
	Maximum	16.397	28.61	110.925	78.871	1.6001	3.16616	4.74488	0.1584	0.444531	5.44787	4.25097	0.550464	0.831752	2.91099	2.21064	1.7046	0.181009	0.416064	0.242749	0.358974	1.02667	0.808262	0.0823441	0.190136	0.0961476	0.894949	0.128247	1.67353	0.657832	0.729022	0.230799
Ponticola kessleri (N= 3)	Mean	14.6933	26.1167	102.823	70.3753	1.44756	3.13557	4.50457	0.125719	0.423867	5.5743	3.64773	0.530288	0.767141	2.222	2.23323	1.46256	0.169854	0.400549	0.239085	0.345271	1.00452	0.657458	0.0765193	0.180669	0.0763405	0.656402	0.117226	1.45225	0.671113	0.750621	0.179437
	Median	14.988	25.921	104.995	71.878	1.5553	3.00298	4.60314	0.1396	0.436556	5.63403	3.80978	0.534598	0.804933	2.16742	2.2331	1.52604	0.174866	0.400558	0.243885	0.352615	1.0133	0.69589	0.0754979	0.182871	0.0745071	0.686758	0.114588	1.46402	0.608281	0.742656	0.217313
	Std. Deviation	3.89736	2.09337	6.57194	9.51145	0.189213	0.273213	0.231543	0.0271609	0.0287328	0.418882	0.544834	0.0121731	0.0968767	0.13954	0.178935	0.23239	0.0131202	0.00418546	0.0107989	0.0389673	0.031116	0.0887453	0.00560238	0.00974255	0.00802088	0.104948	0.0103103	0.0491694	0.121211	0.0285638	0.0663979
	Range	7.778	4.173	12.594	18.844	0.329215	0.49582	0.430468	0.0487118	0.0530964	0.831351	1.0529	0.0231736	0.182362	0.262583	0.357871	0.45159	0.0247625	0.00837091	0.0199335	0.0768898	0.0603459	0.164535	0.0110642	0.019108	0.0157243	0.203204	0.0201081	0.0962023	0.216622	0.0554368	0.11546
	Minimum	10.657	24.128	95.44	60.202	1.22908	2.95396	4.24005	0.0944227	0.390974	5.12876	3.04025	0.516547	0.657064	2.11799	2.05436	1.20503	0.154966	0.396359	0.226718	0.303155	0.969957	0.555975	0.0714979	0.170013	0.069395	0.539623	0.108491	1.39826	0.594218	0.726885	0.102769
	Maximum	18.435	28.301	108.034	79.046	1.5583	3.44978	4.67052	0.143135	0.44407	5.96011	4.09315	0.53972	0.839426	2.38058	2.41223	1.65662	0.179729	0.40473	0.246652	0.380045	1.0303	0.72051	0.0825621	0.189121	0.0851193	0.742827	0.128599	1.49446	0.81084	0.782322	0.21823
Ponticola patimari (N= 5)	Mean	10.4046	25.5346	104.522	74.519	1.46249	3.0438	4.44458	0.120987	0.401786	4.59845	3.8255	0.502936	0.736123	2.36265	1.89338	1.57511	0.165469	0.411362	0.214277	0.313065	0.804401	0.667043	0.0704132	0.175168	0.087364	0.831556	0.105395	1.60564	0.659854	0.755644	0.187155
	Median	8.73	26.565	103.782	75.069	1.46565	3.03801	4.43271	0.117495	0.406088	4.60664	3.59444	0.511364	0.74948	2.39547	1.90734	1.5	0.167461	0.414042	0.220829	0.32549	0.842029	0.679167	0.0726886	0.166039	0.0870757	0.82659	0.103215	1.58219	0.664716	0.760664	0.188854
	Std. Deviation	2.77167	2.25544	4.39195	3.81105	0.078901	0.111177	0.0787977	0.0275733	0.0335485	0.353428	0.392587	0.0453255	0.0814961	0.203277	0.174595	0.180557	0.0164927	0.00799686	0.0278721	0.0401994	0.080504	0.0534836	0.00882642	0.015828	0.00289741	0.0496635	0.00783245	0.134134	0.04204	0.0215229	0.0257662
	Range	5.972	5.416	11.006	9.767	0.214846	0.295257	0.214965	0.0670417	0.0939116	0.964858	0.847828	0.120024	0.224378	0.458469	0.480891	0.41845	0.0457371	0.0195691	0.063211	0.100824	0.179158	0.130543	0.0214946	0.0338516	0.00797813	0.13305	0.0182184	0.368711	0.10882	0.0492308	0.0703356
	Minimum	7.808	22.166	98.531	68.062	1.36658	2.87862	4.33736	0.0791801	0.350227	4.18007	3.4552	0.44212	0.604193	2.10256	1.66259	1.37428	0.1393	0.397742	0.184565	0.252224	0.694056	0.573699	0.0581515	0.16167	0.083785	0.777778	0.0956005	1.45127	0.589788	0.732176	0.154899
	Maximum	13.78	27.582	109.537	77.829	1.58143	3.17387	4.55232	0.146222	0.444139	5.14493	4.30303	0.562144	0.828571	2.56103	2.14348	1.79273	0.185037	0.417311	0.247776	0.353048	0.873214	0.704242	0.079646	0.195521	0.0917631	0.910828	0.113819	1.81998	0.698608	0.781406	0.225235
Ponticola syrman (N= 2)	Mean	9.032	25.3915	106.676	80.519	1.4155	3.19431	4.52064	0.0993771	0.34675	4.44253	3.79369	0.470965	0.666875	2.657	1.8903	1.61446	0.147518	0.425468	0.182258	0.25864	0.724461	0.611938	0.0572138	0.164005	0.078276	0.851699	0.0928744	1.74943	0.651967	0.724546	0.171958
	Median	9.032	25.3915	106.676	80.519	1.4155	3.19431	4.52064	0.0993771	0.34675	4.44253	3.79369	0.470965	0.666875	2.657	1.8903	1.61446	0.147518	0.425468	0.182258	0.25864	0.724461	0.611938	0.0572138	0.164005	0.078276	0.851699	0.0928744	1.74943	0.651967	0.724546	0.171958
	Std. Deviation	6.07122	2.6764	1.80029	2.87368	0.028586	0.0648113	0.000427948	0.0155948	0.0194932	0.233671	0.578726	0.0155029	0.0354075	0.581493	0.105151	0.251123	0.00784637	0.00129015	0.0457223	0.0699301	0.118975	0.0394106	0.0154745	0.0354074	0.00850508	0.0854711	0.0193063	0.140334	0.00883441	0.0244467	0.00979937
	Range	8.586	3.785	2.546	4.064	0.0404267	0.091657	0.00060521	0.0220544	0.0275676	0.330461	0.818442	0.0219245	0.0500738	0.822355	0.148706	0.355142	0.0110964	0.00182454	0.0646611	0.0988961	0.168256	0.055735	0.0218842	0.0500736	0.012028	0.120874	0.0273032	0.198463	0.0124937	0.0345728	0.0138584
	Minimum	4.739	23.499	105.403	78.487	1.39529	3.14849	4.52034	0.0883499	0.332966	4.2773	3.38447	0.460003	0.641838	2.24583	1.81595	1.43689	0.14197	0.424555	0.149927	0.209192	0.640333	0.584071	0.0462717	0.138968	0.072262	0.791262	0.0792228	1.6502	0.64572	0.70726	0.165028
	Maximum	13.325	27.284	107.949	82.551	1.43572	3.24014	4.52094	0.110404	0.360534	4.60776	4.20291	0.481928	0.691912	3.06818	1.96466	1.79204	0.153067	0.42638	0.214588	0.308088	0.808589	0.639806	0.068156	0.189042	0.08429	0.912137	0.106526	1.84867	0.658214	0.741832	0.178887
Proterorhinus nasalis (N= 7)	Mean	8.188	38.9436	84.644	84.8241	0.938096	3.75393	3.51494	0.105271	0.352765	3.19149	2.5105	0.52352	0.489993	2.05175	1.26334	0.993757	0.139521	0.395914	0.257424	0.23987	0.618484	0.485663	0.0684525	0.194302	0.110954	0.786569	0.141108	1.62199	1.10136	0.807298	-0.0328714
	Median	9.554	38.904	84.806	84.644	0.94405	3.70461	3.5426	0.1	0.345033	3.33775	2.57315	0.536394	0.491061	1.95146	1.22517	0.985646	0.136108	0.39881	0.24365	0.235355	0.627397	0.488889	0.0657694	0.20405	0.111331	0.802198	0.138996	1.60194	1.09918	0.813997	-0.0287803
	Std. Deviation	6.45987	2.53288	4.07416	2.48021	0.0623641	0.146111	0.141594	0.0211348	0.0297978	0.299279	0.277063	0.043196	0.0391708	0.230518	0.129746	0.118131	0.0113828	0.0162508	0.0326643	0.0157839	0.0579956	0.0436704	0.00689822	0.0144445	0.00895714	0.0434096	0.00920998	0.106736	0.0904474	0.0154671	0.033762
	Range	14.826	7.151	10.008	7.336	0.172075	0.38093	0.391344	0.054359	0.0674597	0.893481	0.847503	0.102384	0.123447	0.664111	0.417937	0.388446	0.0332244	0.0500849	0.0856229	0.0440079	0.140673	0.121712	0.0178697	0.0376432	0.0245432	0.123191	0.027131	0.281462	0.227019	0.0436675	0.0934435
	Minimum	0	34.216	79.992	81.027	0.835	3.5754	3.27375	0.0789744	0.31742	2.63713	2.03583	0.470367	0.44405	1.79612	1.05485	0.814332	0.126968	0.367063	0.22276	0.219309	0.545994	0.421824	0.0607863	0.169557	0.0965251	0.694444	0.128786	1.49203	1.01482	0.784977	-0.0899183
	Maximum	14.826	41.367	90	88.363	1.00708	3.95633	3.66509	0.133333	0.38488	3.53061	2.88333	0.572751	0.567497	2.46023	1.47279	1.20278	0.160192	0.417148	0.308383	0.263317	0.686667	0.543536	0.078656	0.2072	0.121068	0.817635	0.155917	1.77349	1.24184	0.828644	0.00352526
Hyrcanogobius bergi (N= 9)	Mean	22.9774	32.5911	93.8428	93.6749	0.989432	3.56277	3.51912	0.0716955	0.327196	3.37651	2.37348	0.453685	0.448866	1.98536	1.31676	0.925755	0.127524	0.38999	0.229801	0.227263	0.666404	0.467636	0.0646046	0.197276	0.0971924	0.705264	0.137992	1.95973	1.06371	0.824142	-0.00580839
	Median	23.279	32.949	94.289	94.431	0.992922	3.55716	3.52781	0.0721966	0.323389	3.46128	2.31532	0.455947	0.449891	1.95872	1.32394	0.895238	0.13107	0.389058	0.228249	0.232292	0.69697	0.471491	0.0641066	0.200922	0.0982622	0.69526	0.138699	1.94673	1.07578	0.831601	-0.0035515
	Std. Deviation	1.9901	2.1398	2.3272	4.71624	0.0466874	0.155174	0.0567978	0.0113886	0.0229181	0.324521	0.171083	0.0252191	0.0329592	0.164818	0.134155	0.0759113	0.0085944	0.0123247	0.0211287	0.0222545	0.0759061	0.0354467	0.00653631	0.0122406	0.00465943	0.0402144	0.00642399	0.105363	0.0675186	0.0203592	0.0238002
	Range	5.218	5.714	7.352	13.384	0.157687	0.526009	0.19983	0.0381365	0.0697321	1.01719	0.576018	0.0677378	0.10242	0.466701	0.473176	0.260803	0.0248938	0.0358025	0.0695027	0.070897	0.198965	0.11098	0.0212696	0.0385215	0.0157583	0.123454	0.0206613	0.307351	0.215096	0.0573121	0.0805287
	Minimum	19.983	29.914	90	86.82	0.901688	3.38809	3.43246	0.0490798	0.290914	2.90909	2.16447	0.417021	0.411122	1.78605	1.10695	0.842105	0.116488	0.369497	0.185336	0.184024	0.530612	0.396514	0.0521639	0.17931	0.0894752	0.668919	0.12819	1.84956	0.983908	0.791373	-0.0516971
	Maximum	25.201	35.628	97.352	100.204	1.05937	3.9141	3.63229	0.0872162	0.360646	3.92628	2.74049	0.484759	0.513542	2.25275	1.58013	1.10291	0.141382	0.405299	0.254839	0.254921	0.729577	0.507495	0.0734335	0.217832	0.105234	0.792373	0.148852	2.15691	1.199	0.848685	0.0288316
Knipowitschia caucasica (N= 7)	Mean	18.1327	32.7606	99.6794	91.5534	0.964757	3.56775	3.43618	0.0585491	0.288993	2.66671	2.03103	0.418865	0.404129	2.20982	1.08528	0.82698	0.1176	0.406844	0.19129	0.184045	0.493357	0.376244	0.0535379	0.185616	0.109125	0.765651	0.142657	2.06038	1.03852	0.784787	-0.018374
	Median	18.435	32.093	100.552	90	0.987379	3.52704	3.43877	0.0585176	0.283616	2.67733	1.98812	0.427205	0.391917	2.09251	1.072	0.837349	0.115321	0.407135	0.1846	0.180502	0.505814	0.355517	0.0519444	0.19485	0.105932	0.75	0.142655	2.10577	1.01594	0.789491	-0.00635076
	Std. Deviation	3.5918	4.23677	7.61126	2.91931	0.0435368	0.159687	0.03469	0.00740133	0.023645	0.348232	0.212926	0.0316666	0.0364706	0.239525	0.146602	0.0949109	0.0103402	0.0103951	0.0238229	0.0198456	0.0646075	0.0467202	0.00547696	0.0165571	0.00791331	0.0576137	0.00595092	0.139493	0.0608779	0.0143472	0.0229749
	Range	10.036	13.875	20.095	7.547	0.101087	0.390499	0.0852114	0.0242755	0.0617284	0.865772	0.684642	0.100821	0.103057	0.526418	0.407803	0.30648	0.0293671	0.0324481	0.0649117	0.0634335	0.188331	0.131737	0.0171005	0.0366801	0.0211402	0.162259	0.0181218	0.407929	0.151598	0.0375306	0.053138
	Minimum	12.678	26.295	90	90	0.900675	3.42749	3.39731	0.0482759	0.263056	2.17202	1.71248	0.366239	0.358108	1.97059	0.850917	0.670886	0.103056	0.391763	0.158294	0.156955	0.389277	0.335341	0.0461836	0.166507	0.0999709	0.699187	0.135489	1.82645	0.98158	0.76366	-0.0522577
	Maximum	22.714	40.17	110.095	97.547	1.00176	3.81799	3.48252	0.0725514	0.324784	3.03779	2.39712	0.46706	0.461165	2.49701	1.25872	0.977366	0.132423	0.424212	0.223206	0.220388	0.577608	0.467078	0.0632841	0.203187	0.121111	0.861446	0.153611	2.23438	1.13318	0.801191	0.000880282
Knipowitschia longecaudata (N= 11)	Mean	20.6372	27.7749	94.5321	89.2049	1.00877	3.42886	3.45799	0.081189	0.353518	3.84908	2.5913	0.493099	0.497497	2.23446	1.56684	1.05521	0.143832	0.40694	0.22184	0.223614	0.704503	0.473214	0.0646941	0.183021	0.0919443	0.67371	0.136789	1.85882	1.0103	0.799421	0.00418785
	Median	20.829	27.759	94.467	90	1.01433	3.44283	3.47519	0.0788177	0.353877	3.88197	2.61369	0.489605	0.510893	2.16244	1.57194	1.03532	0.144932	0.40628	0.21768	0.21875	0.707692	0.46888	0.0644845	0.18463	0.0936725	0.673289	0.138027	1.86611	1.01587	0.800249	0.00711549
	Std. Deviation	3.23093	1.66995	5.86817	2.63702	0.0279788	0.0526541	0.0707429	0.0102777	0.02114	0.251314	0.204801	0.0289072	0.0330835	0.18578	0.115434	0.0959316	0.00853499	0.00883702	0.0202964	0.0192323	0.06608	0.0363096	0.00576108	0.0122421	0.00355617	0.039792	0.00755318	0.103024	0.0389622	0.019443	0.0139544
	Range	10.541	5.546	17.308	8.746	0.0948929	0.154886	0.211014	0.0379015	0.0814186	0.782584	0.513613	0.106508	0.102087	0.573797	0.335725	0.257439	0.030285	0.0268516	0.062132	0.0560131	0.204506	0.108965	0.0186526	0.0391002	0.00966373	0.13904	0.0229513	0.368608	0.117515	0.0586907	0.0472875
	Minimum	15.524	24.865	87.368	81.254	0.956473	3.34511	3.34263	0.0643713	0.319789	3.41391	2.31685	0.443376	0.435467	1.99543	1.37417	0.932584	0.128722	0.396115	0.198889	0.198889	0.584967	0.419204	0.0568254	0.163866	0.0874791	0.607889	0.126312	1.69963	0.938782	0.766001	-0.0222476
	Maximum	26.065	30.411	104.676	90	1.05137	3.5	3.55365	0.102273	0.401208	4.19649	2.83047	0.549884	0.537554	2.56923	1.7099	1.19002	0.159007	0.422967	0.261021	0.254902	0.789474	0.528169	0.075478	0.202966	0.0971429	0.746929	0.149264	2.06824	1.0563	0.824691	0.02504
Rhinogobius lindbergi (N= 7)	Mean	18.6134	36.9336	90	90	0.964531	3.54337	3.41266	0.0815257	0.340766	3.50181	2.32025	0.483816	0.465961	2.05745	1.40418	0.930084	0.136631	0.400777	0.235695	0.226676	0.681545	0.452473	0.0664894	0.19535	0.0986659	0.673215	0.146719	1.87143	1.0779	0.813683	-0.0187405
	Median	16.987	36.69	90	90	0.93634	3.58357	3.40909	0.0910308	0.369062	3.68389	2.36257	0.501845	0.503074	2.12022	1.4924	0.957115	0.147505	0.403386	0.242291	0.237354	0.741641	0.47486	0.0683646	0.192632	0.0975467	0.666667	0.144664	1.78497	1.0791	0.807398	-0.0328767
	Std. Deviation	4.51555	3.4361	0	0	0.0552106	0.118176	0.10429	0.0192417	0.0402573	0.674785	0.236102	0.0592949	0.0565395	0.130004	0.275452	0.0976391	0.0168923	0.00728679	0.0293821	0.0251496	0.118278	0.0425398	0.00778068	0.0104657	0.00919173	0.0668445	0.00585476	0.217905	0.0767186	0.0290169	0.0284694
	Range	11.139	9.848	0	0	0.134386	0.314746	0.315522	0.0445482	0.0846596	1.84485	0.524535	0.154482	0.133129	0.381016	0.72527	0.229039	0.0372987	0.0211662	0.0787327	0.0590186	0.321185	0.110317	0.019101	0.0317036	0.0294203	0.200619	0.0169012	0.552879	0.201028	0.0785362	0.0695249
	Minimum	12.908	32.618	90	90	0.90013	3.40221	3.2607	0.0571066	0.293224	2.66981	2.06193	0.404595	0.39899	1.79545	1.08255	0.804481	0.117037	0.387255	0.188811	0.190981	0.509434	0.393443	0.0551986	0.183983	0.0823056	0.571695	0.139311	1.62176	0.988705	0.778047	-0.0525597
	Maximum	24.047	42.466	90	90	1.03452	3.71696	3.57622	0.101655	0.377884	4.51466	2.58647	0.559078	0.532119	2.17647	1.80782	1.03352	0.154336	0.408421	0.267544	0.25	0.830619	0.503759	0.0742996	0.215686	0.111726	0.772313	0.156212	2.17464	1.18973	0.856583	0.0169651
